# Supplementary material for: Early Diverging and Core Bromelioideae (Bromeliaceae) Reveal Contrasting Patterns of Genome Size Evolution and Polyploidy
Source: Front Plant Sci. 2020 Sep 9;11:1295. doi: 10.3389/fpls.2020.01295 (PMC7509451; doi:10.3389/fpls.2020.01295)
Supplement: Supplementary file 5 [file Table_1.xlsx]

## Sheet: BromelioideaeGenomeSize
Paule et al. 2020. Early diverging and core Bromelioideae (Bromeliaceae) reveal contrasting patterns of genome size evolution and polyploidy
Supplementary Table 1. List of studied accessions and corresponding data. FCM standard – standard used for genome size estimation. Country codes follow ISO 3166-1 Alpha-3, herbarium codes follow Index Herbariorum. Road – rd, between – b/t.
Taxon (based on Gouda et al. cont. updated)	collected as	core/early	FCM standard	2C [pg]	±SD	Derived ploidy	1C [Mbp]	±SD	GC content [%]	Cx [pg]	Origin of the material	Material number	IPEN	Provenance	Original collector, collector number, date of collection	Herbarium specimen
Acanthostachys pitcairnioides (Mez) Rauh & Barthlott	Acanthostachys pitcairnioides	core	G. max	0.881099	0.0104051	2x	430.857	5.08808	39.142	0.440549	Palmengarten	FRP93-12531-2	BR-0-FRP-12531	Brazil, Espirito Santo, Domingos-Martins	W. Rauh & R. Kautsky, R57600, 00.00.81	FR-0083367, HEID 607678-HEID 607681
Acanthostachys strobilacea (Schult. & Schult.f.) Klotsch	Acanthostachys strobilacea	core	G. max	0.82159	0.00275738	2x	401.758	1.34836	39.2245	0.410795	Palmengarten	FRP98-16986-0				Horres H019 (FR)
Aechmea alba Mez	Aechmea alba	core	G. max	1.2236	0.0187154	2x	598.34	9.15184	39.5706	0.611799	BG Utrecht	2012GR00489		Brazil, Bahia, 11km S of Santa Cruz Cabralia on rd to Porto Seguro	C.M. Erskine, 186, 17.03.74	U/L
Aechmea aquilega (Salisb.) Griseb.	Aechmea aquilega	core	G. max	1.08	0.013	2x	528.12	6.357	38.5393	0.54	Palmengarten	FRP98-16872-0				Zizka 1395 (FRP), Schulte 120203-3 (FR), Schulte 030703-1 (FR)
Aechmea bambusoides L.B.Sm. & Reitz	Aechmea bambusoides	core	G. max	1.06667	0.0146491	2x	521.603	7.16342	39.1881	0.533337	E.M.C. Leme	Leme672		Brazil, Minas Gerais, rd BR 116, near Carangola, Atlantic Forest	E.M.C. Leme et al., 672, 00.07.85	RB 670746, RB 233890
Aechmea bromeliifolia (Rudge) Baker	Aechmea bromeliifolia	core	G. max	1.21349	0.00206789	2x	593.397	1.0112	39.5726	0.606745	BG Heidelberg	HEID103169	PE-1-HEID-103169	Peru, Amazonas, Bagua - Imasita	W. Rauh, R40150, 16.07.76
Aechmea bromeliifolia (Rudge) Baker	Aechmea bromeliifolia	core	G. max	1.25866	0.00165429	2x	615.485	0.808949	39.1861	0.62933	Palmengarten	FRP99-17993-3				Schulte 051202-4 (FR), Horres H152 (FR)
Aechmea calyculata (E.Morren) Baker	Aechmea calyculata	core	G. max	0.967825	0.0180001	2x	473.267	8.80206	38.5811	0.483913	Palmengarten	FRP93-12495-0	XX-0-FRP-12495	Brazil
Aechmea calyculata (E.Morren) Baker	Aechmea calyculata	core	G. max	1.01364	0.0149892	2x	495.671	7.32971	39.3843	0.506821	BG Heidelberg	HEID103296	XX-1-HEID-103296			Schulte 240203-9 (FR), Schulte 270404-6 (FR)
Aechmea cariocae L.B.Sm.	Aechmea cariocae	core	G. max	1.20621	0.0185551	2x	589.839	9.07342	39.032	0.603107	Palmengarten	FRP98-16950-0	XX-0-FRP-16950			Horres 079 (FR), Schulte 030602-1 (FR)
Aechmea castanea L.B.Sm.	Aechmea castanea	core	G. max	1.22934	0.0103072	2x	601.148	5.04024	39.1757	0.614671	Rio de Janeiro Botanical Garden	Leme1142		Brazil, Espirito Santo, Domingos Martins, Mata	E.M.C. Leme 1142 & R. Kautsky, 18.05.1987	RB 493866
Aechmea chantinii (Carrière) Baker	Aechmea chantinii f. chantinii	core	G. max	1.02591	0.00642329	2x	501.669	3.14099	39.0111	0.512954	BG Heidelberg	HEID130228	XX-1-HEID-130228
Aechmea chantinii (Carrière) Baker	Aechmea chantinii f. chantinii	core	G. max	1.03152	0.00575668	2x	504.416	2.81502	39.2838	0.515762	BG Heidelberg	HEID130293	PE-1-HEID-130293	Peru, Taraporto	K. von Bismarck, s.n.
Aechmea colombiana (L.B.Sm.) L.B.Sm. & M.A.Spencer	Streptocalyx cf colombianus	core	G. max	1.21208	0.00369906	2x	592.709	1.80884	40.3614	0.606042	Palmengarten	Kuzma_s.n.			Kuzma, s.n., 28.06.89
Aechmea dealbata E.Morren ex Baker	Aechmea dealbata	core	G. max	0.98028	0.0109329	2x	479.357	5.34619	38.4384	0.49014	Palmengarten	FRP93-12498-2	BR-0-FRP-12498	Brazil, Guanabara		Schulte170203-4 (FR)
Aechmea distichantha Lem.	Aechmea distichantha	core	G. max	0.912117	0.00398835	2x	446.025	1.9503	38.3362	0.456059	Palmengarten	FRP88-16753-2	BR-0-FRP-16753	Brazil, Parana, Villa Velha	Kuzma, s.n., 00.00.88	Zizka 1549 (FRP),Horres 008 (FR), Schulte 150904-1 (FR)
Aechmea distichantha Lem.	Aechmea distichantha	core	G. max	0.975682	0.00734137	2x	477.108	3.58993	38.4574	0.487841	BG Heidelberg	HEID130254	AR-1-HEID-130254	Argentina, Tucuman, Tafi de Valle	W. Rauh, R64115, 09.09.83
Aechmea eurycorymbus Harms	Aechmea eurycorymbus	core	G. max	2.1892	0.013	4x	1070.52	6.357	39.0972	0.547299	Palmengarten	FRP98-16942-3	BR-0-FRP-16942	Brazil, Pernambuco		Horres 205 (FR)
Aechmea farinosa (Regel) L.B.Sm.	Aechmea farinosa	core	G. max	1.00099	0.0210161	2x	489.485	10.2769	38.8558	0.500496	BG Wien	WienB153/92				WU0007174
Aechmea fasciata (Lindl.) Baker	Aechmea fasciata	core	G. max	0.955255	0.00992647	2x	467.12	4.85404	38.1461	0.477628	Palmengarten	FRP16857
Aechmea fendleri André ex Mez	Aechmea fendleri	core	G. max	1.25	0.018	2x	611.25	8.802	39.7034	0.625	Palmengarten	FRP95-14217-0	XX-0-FRP-14217			Schulte 060901-5 (FR), Schulte140105-7 (FR), Schulte190105-1 (FR)
Aechmea filicaulis (Griseb.) Mez	Aechmea filicaulis	core	G. max	1.9461	0.00862193		951.642	4.21612	41.4323		Palmengarten	FRP98-16863-0				Horres & Schulte 180701-6 (FR)
Aechmea fulgens Brongn.	Aechmea fulgens	core	G. max	1.02452	0.0103348	2x	500.993	5.0537	38.6022	0.512262	Palmengarten	FRP98-16936-0				Schulte100403-1 (FR), Schulte 290104-5 (FR), Schulte 310805-1 (FR)
Aechmea gamosepala Wittm.	Aechmea gamosepala	core	G. max	0.957503	0.00954986	2x	468.219	4.66988	38.8311	0.478751	Palmengarten	FRP16960	BR-0-FRP-16960	Brazil, Santa Catarina	E.M.C. Leme, 1650, 04.01.91	MBM396473, W20010001691, WU 0006340, WU 0009278, Schulte 030703-10 (FR), Schulte 130105-6 (FR)
Aechmea gamosepala Wittm.	Aechmea gamosepala var. gamosepala	core	G. max	0.975605	0.0162754	2x	477.071	7.95869	39.3765	0.487802	BG Heidelberg	HEID130384	XX-1-HEID-130384			FR-0032021-FR-0032023, FR-0083396
Aechmea gracilis Lindm.	Aechmea gracilis	core	G. max	1.01	0.0146182	2x	493.89	7.14832	39.187	0.505	Palmengarten	FRP98-16949-3	BR-0-FRP-16949	Brazil	Kuzma, s.n.	Schulte 280203-1 (FR), Schulte170203-3 (FR), Zizka 1511 (FRP)
Aechmea gracilis Lindm.	Aechmea gracilis	core	G. max	1.06032	0.0140971	2x	518.495	6.89346	39.552	0.530158	BG Heidelberg	HEID103595	BR-1-HEID-103595	Brazil, Minas Gerais, rd to Conselheiro Mata	Buining, s.n.
Aechmea guainumbiorum J.A.Siqueira & Leme	Aechmea guainumbiorum	core	G. max	1.62591	0.0385434		795.069	18.8477	38.7397		E.M.C. Leme	Leme4997		Brazil, Pernambuco, Maraial, Engenho Cortume, Atlantic Forest	J.A. Siqueira Filho, 240, 00.11.00	UFP
Aechmea kertesziae Reitz	Aechmea kertesziae	core	G. max	0.958792	0.0186137	2x	468.849	9.1021	38.7411	0.479396	Palmengarten	FRP98-16935-3	BR-0-FRP-16935	Brazil, Santa Catarina, in Strandnähe		Zizka 1177 (FRP), Horres & Schulte 201101-1 (FR), Schulte 290104-3 (FR)
Aechmea lamarchei (E.Morren ex Mez) Mez	Aechmea lamarchei	core	G. max	1.14035	0.0158718	2x	557.629	7.76131	38.8766	0.570173	BG Wien	WienB57/95		Brazil, Rio de Janeiro, Cabo Frio, SW of Armacao dos Búzios	W. Till, WT11131, 03.02.95	WU0008022, WU0009023, WU0009024
Aechmea leptantha (Harms) Leme & J A Siqueira	Portea leptantha	core	G. max	1.04683	0.013328	2x	511.901	6.51738	38.5497	0.523416	Palmengarten	FRP99-18222-3	XX-0-FRP-18222			Schulte 060901-1 (FR), Zizka 1055 (FRP)
Aechmea leptantha (Harms) Leme & J A Siqueira	Portea leptantha	core	G. max	1.07017	0.00911027	2x	523.313	4.45492	38.9363	0.535085	BG Heidelberg	HEID103164	BR-1-HEID-103164	Brazil	W. Rauh, R51843
Aechmea lueddemanniana (K.Koch) Mez	Aechmea lueddemanniana	core	G. max	0.858415	0.0101426	2x	419.765	4.95971	39.0808	0.429207	Palmengarten	FRP95-14215-0				Schulte 100203-3 (FR), Schulte 280205-1 (FR)
Aechmea mariae-reginae H.Wendl	Aechmea mariae-reginae	core	G. max	0.953804	0.0131826	2x	466.41	6.44631	39.2259	0.476902	Palmengarten	FRP11-28058-5
Aechmea mariae-reginae H.Wendl	Aechmea mariae-reginae	core	G. max	1.00039	0.0132893	2x	489.193	6.49848	39.6022	0.500197	BG Heidelberg	HEID103651	CR-1-HEID-103651	Costa Rica, Alajuela, Vulkan Poas	W. Rauh, R44512, 21.09.77	HEID602770, HEID602771, HEID602775
Aechmea mariae-reginae H.Wendl	Aechmea mariae-reginae	core	G. max	1.0096	0.00555118	2x	493.693	2.71453	40.4092	0.504798	BG Heidelberg	HEID103080	CR-1-HEID-103080	Costa Rica, Cartago, Atlantik-Küste, Cervantes	W. Rauh, R44476, 20.09.77
Aechmea mexicana Baker	Aechmea mexicana	core	G. max	0.855923	0.0115815	2x	418.546	5.66334	39.0562	0.427962	BG Heidelberg	HEID104025	EC-1-HEID-104025	Ecuador Sto. Domingo - Esmeraldas	W. Rauh, R34420, 31.07.73	Schulte 240203-12 (FR), Schulte 171103-25 (FR)
Aechmea mira Leme & H.Luther	Aechmea mira	core	G. max	1.19976	0.0208034	2x	586.681	10.1729	39.6827	0.599878	Rio de Janeiro Botanical Garden	Leme3722		Brazil, Bahia Guaibim (Vila)	E.M.C. Leme, 3722, 06.12.96	RB 479745, HB
Aechmea nudicaulis (L.) Griseb.	Aechmea nudicaulis	core	G. max	0.872121	0.0129046	2x	426.467	6.31034	38.1746	0.43606	Palmengarten	FRP98-16931-2	DO-0-FRP-16931	Dominican republic	Kuzma, s.n.
Aechmea nudicaulis (L.) Griseb. var. aureorosea (Antoine) L.B.Sm.	Aechmea nudicaulis var. aureorosea	core	G. max	0.929964	0.0109175	2x	454.752	5.33867	38.7241	0.464982	BG Heidelberg	HEID103783	BR-1-HEID-103783	Brazil, Minas Gerais, 12 km östlich von Diamantina	W. Rauh, R70198, 30.03.89
Aechmea organensis Wawra	Aechmea organensis	core	G. max	0.974922	0.0141016	2x	476.737	6.89567	38.8992	0.487461	BG Heidelberg	HEID103027	BR-1-HEID-103027	Brazil, Paraná, Serra do Mar bei Paranagua	Friedrich, s.n., 00.12.72	HEID602790, Schulte 270404-9 (FR), Schulte 250205-1 (FR)
Aechmea ornata Baker	Aechmea ornata	core	G. max	1.19848	0.0220963	2x	586.056	10.8051	39.614	0.59924	Rio de Janeiro Botanical Garden	Martinelli15769		Brazil, São Paulo, São Miguel Arcanjo, Parque Estadual Carlos Botelho, Atlantic Forest	G. Martinelli, 15769, 30.09.99	RB 342253, RB 542653
Aechmea paniculata Ruiz & Pav.	Aechmea paniculata	core	G. max	1.28228	0.0209707	2x	627.033	10.2547	40.2269	0.641138	Palmengarten	FRP23293	XX-0-FRP-23293
Aechmea pectinata Baker	Aechmea pectinata	core	G. max	0.835577	0.0199262	2x	408.597	9.74392	39.0129	0.417789	Rio de Janeiro Botanical Garden	Martinelli15847		Brazil, São Paulo, Pariquera-Açu, Parque Estadual Campina do Encantado, próximo ao Rio Pariquera-Açú. Parque Estadual Pariquera-Abaixo	G. Martinelli, 15847, 06.10.99	RB 342388
Aechmea pimenti-velosoi Reitz	Aechmea pimenti-velosoi	core	G. max	0.987592	0.00496358	2x	482.932	2.42719	38.8132	0.493796	Palmengarten	FRP98-16878-0				Schulte 230305-1 (FR)
Aechmea racinae L.B.Sm.	Aechmea racinae	core	G. max	0.94045	0.00384173	2x	459.88	1.87861	38.6496	0.470225	Palmengarten	FRP98-16934-4	BR-0-FRP-16934	Brazil, Espirito Santo, Regenwald	Blass, 6663	Schulte120203-1 (FR), Schulte 060901-6 (FR)
Aechmea recurvata (Klotzsch) L.B.Sm.	Aechmea recurvata	core	G. max	0.957515	0.0114056	2x	468.225	5.57734	38.7145	0.478758	Palmengarten	FRP93-16995-0
Aechmea sphaerocephala Baker	Aechmea sphaerocephala	core	G. max	1.07818	0.0119503	2x	527.231	5.84371	39.2413	0.539091	Rio de Janeiro Botanical Garden	Vasconcellos27		Brazil, Rio de Janeiro, Rio de Janeiro, Restinga de Grumari	N. Vasconcellos, 27, 18.08.06	RBvb 465
Aechmea sphaerocephala Baker	Chevaliera sphaerocephala	core	G. max	1.08923	0.0119754	2x	532.635	5.85597	38.4108	0.544617	Palmengarten	FRP90-8561-5				Zizka 863 (FRP)
Aechmea tocantina Baker	Aechmea tocantina	core	G. max	0.836111	0.0122379	2x	408.858	5.98432	37.8335	0.418055	BG Heidelberg	HEID130245		Dominican Republic	W. Rauh, R58623, 03.07.82
Aechmea vallerandii (Carrière) Erhardt, Götz & Seybold	Streptocalyx poeppigii	core	G. max	1.16144	0.00593718	2x	567.942	2.90328	39.8793	0.580718	Palmengarten	FRP94-13845-4	XX-0-FRP-13845			Horres & Schulte 201101-5 (FR), Horres & Schulte 050401-6 (FR)
Ananas ananassoides (Baker) L.B.Sm.	Ananas ananassoides	early	G. max	1.05287	0.0109035	2x	514.853	5.3318	38.4009	0.526435	E.M.C. Leme	Leme4559		Brazil, Bahia	S. Linhares, s.n., 00.04.99	HB
Ananas ananassoides (Baker) L.B.Sm.	Ananas ananassoides	early	G. max	1.05758	0.0172037	2x	517.156	8.41261	38.0993	0.52879	E.M.C. Leme	Leme6858		Brazil, Mato Grosso, Poxoréu, Cerrado	W.M. Kranz, 126, 28.04.06	RB
Ananas ananassoides (Baker) L.B.Sm.	Ananas ananassoides	early	G. max	1.08717	0.00337068	2x	531.627	1.64826	38.7819	0.543586	BG Heidelberg	HEID107787	BR-1-HEID-107787	Brazil, Amazonas, Itacoatiara	P.J.M. Maas, s.n.
Ananas bracteatus (Lindl.) Schult. & Schult.f.	Ananas bracteatus	early	G. max	1.06401	0.0106066	2x	520.302	5.18662	38.6118	0.532006	E.M.C. Leme	Leme7933		Brazil, Minas Gerais, Ladainha, Pedra da ladainha	E.M.C. Leme et al., 7933, 05.07.09	RB 670801
Ananas bracteatus (Lindl.) Schult. & Schult.f.	Ananas bracteatus	early	G. max	2.16801	0.0298059	4x	1060.16	14.5751	38.9823	0.5425	Palmengarten	FRP7-23295-0
Ananas comosus (L.) Merrill	Ananas comosus 'Hybride'	early	G. max	1.00763	0.0164313	2x	492.731	8.03488	37.5644	0.503815	BG Heidelberg	HEID108442	XX-1-HEID-108442		T. Stolten, 00.03.04
Ananas comosus (L.) Merrill	Ananas comosus	early	G. max	1.03811	0.0138649	2x	507.634	6.77993	38.4887	0.519054	BG Heidelberg	HEID107453	BR-1-HEID-107453	Brazil	Amaral, s.n.
Ananas fritzmuelleri Camargo	Ananas fritzmuelleri	early	G. max	1.10301	0.0207972	2x	539.372	10.1698	39.5321	0.551505	E.M.C. Leme	Leme1632		Brazil, Santa Catarina, Porto Belo, Mariscal, Atlantic Forest	E.M.C. Leme, 1632, 13.11.90	RB 670800, RB 758649
Ananas lucidus Mill.	Ananas lucidus	early	G. max	1.03122	0.00994254	2x	504.265	4.8619	38.248	0.515608	E.M.C. Leme	Leme288		Brazil, Amapá, proximity of the city Macapá	E.M.C. Leme, 288	RB
Ananas nanus (L.B.Sm.) L.B.Sm.	Ananas nanus	early	G. max	1.07277	0.0193636	2x	524.584	9.46878	38.4639	0.536384	Palmengarten	FRP10-24821-5	XX-0-FRP-24821
Ananas parguazensis Camargo & L.B.Sm.	Ananas comosus	early	G. max	1.55259	0.00630278	3x	759.217	3.08206	38.6623	0.51753	E.M.C. Leme	Leme6651		Brazil, Amapá, proximity of the city Macapá	E.M.C. Leme, 6651	RB
Androlepis skinneri (K.Koch) Brongn. ex Houllet	Androlepis skinneri	core	G. max	0.708136	0.0128157	2x	346.278	6.2669	37.3936	0.354068	Palmengarten	FRP97-16792-3	CR-0-FRP-16792	Costa Rica		Schulte140105-12 (FR), Horres & Schulte 050401-5 (FR)
Araeococcus flagellifolius Harms	Araeococcus flagellifolius	core	G. max	0.805129	0.0132727	2x	393.708	6.49036	37.6607	0.402565	BG Utrecht	1998GR00148				U/L
Araeococcus flagellifolius Harms	Araeococcus flagellifolius	core	G. max	0.83994	0.0145757	2x	410.73	7.12752	37.9433	0.41997	Wisseschaftsgarten	FRG2019/13	XX-0-FRG-2019/139	Brazil
Araeococcus goeldianus L.B.Sm.	Araeococcus goeldianus	core	G. max	1.0783	0.00072012	2x	527.29	0.352139	38.4126	0.539151	Palmengarten	FRP99-18256-2		French Guyana, Savanne Roche	J. Moonen, 204, 00.03.98	FR-0035398
Araeococcus parviflorus (Mart. ex Schult.f.) Lindm.	Araeococcus parviflorus	core	G. max	1.10019	0.00715263	2x	537.991	3.49763	39.7683	0.550093	BG Utrecht	2000GR00781				U/L
Araeococcus parviflorus (Mart. ex Schult.f.) Lindm.	Araeococcus parviflorus	core	G. max	1.104	0.00281743	2x	539.858	1.37772	39.7054	0.552002	BG Heidelberg	HEID130605	BR-1-HEID-130605	Brazil, Bahia
Billbergia amoena (G.Lodd.) Lindl.	Billbergia amoena var. amoena	core	G. max	0.841643	0.00224727	2x	411.564	1.09892	38.7553	0.420822	BG Heidelberg	HEID103160	BR-1-HEID-103160	Brazil	Friedrich	HEID602855
Billbergia amoena (G.Lodd.) Lindl.	Billbergia amoena var. amoena	core	G. max	0.85551	0.0130302	2x	418.345	6.37179	38.2328	0.427755	BG Heidelberg	HEID130314	BR-1-HEID-130314	Brazil	R. Kautsky, HU1204
Billbergia amoena (G.Lodd.) Lindl.	Billbergia amoena	core	G. max	0.886909	0.00885778	2x	433.699	4.33146	38.2631	0.443455	BG Heidelberg	HEID130302	BR-1-HEID-130302	Brazil
Billbergia amoena var. stolonifera E. Pereira & Moutinho	Billbergia amoena var. stolonifera	core	G. max	0.88621	0.0141442	2x	433.357	6.91652	38.3718	0.443105	BG Heidelberg	HEID130303	BR-1-HEID-130303	Brazil
Billbergia horrida var. tigrina Baker	Billbergia horrida var. tigrina	core	G. max	0.85	0.014	2x	415.65	6.846	37.7699	0.425	Palmengarten	FRP97-16800-4	BR-0-FRP-16800	Brazil, Espirito Santo
Billbergia nutans H.Wendl. ex Regel	Billbergia nutans	core	G. max	0.746443	0.0104167	2x	365.011	5.09377	38.2399	0.373221	Palmengarten	FRP97-16791-0	XX-0-FRP-16791			Zizka 1528 (FRP)
Billbergia nutans H.Wendl. ex Regel var. nutans	Billbergia nutans var. nutans	core	G. max	0.753875	0.0109668	2x	368.645	5.36278	38.2194	0.376938	BG Heidelberg	HEID109831		Brazil, Paraná, Cataratas del Iguazú, epiphytisch in Tiefland-Wäldern zwischen dem Hotel und dem Eingang zu den Wasserfälle	W. Till, 08.02.91
Billbergia pallidiflora Liebm.	Billbergia pallidiflora	core	G. max	0.994742	0.00837033	2x	486.429	4.09309	38.5073	0.497371	Palmengarten	FRP16810
Billbergia tweedieana Baker	Billbergia tweediana	core	G. max	0.884961	0.0136157	2x	432.746	6.65807	38.2188	0.442481	BG Wien	WienB89/95		Brazil, Minas Gerais, Pres. Kubitschek along the rd from Serro to Datas, 1 km before the bridge over the Rio Andre Quissea	W. Till, WT11081, 30.01.95	WU0007735, WU0009457
Bromelia antiacantha Bertol	Bromelia antiacantha	early	G. max	1.73555	0.00138585	4x	848.682	0.677681	39.393	0.433886	R.F. Monteiro	Monteiro1579		Brazil, Rio de Janeiro, Arraial do Cabo, Restinga of Arraial do Cabo, near the entrance portal, Restinga, sandy soil	D.P. Saraiva, 323, 13.02.12	RB 557527
Bromelia araujoi P.J.Braun, Esteves & Scharf	Bromelia araujoi	early	G. max	0.752045	0.00397232	2x	367.75	1.94247	38.0245	0.376023	R.F. Monteiro	Monteiro1891		Brazil, Maranhão, Caxias	J.B. Silva, 3309	RBvb
Bromelia arenaria Ule	Bromelia arenaria	early	G. max	0.77856	0.0152183	2x	380.716	7.44176	38.4347	0.38928	R.F. Monteiro	Monteiro1736		Brazil, Bahia, Oliveira dos Brejinhos, Serra da Água Quente	R.F. Monteiro, 633, 15.11.12	RB 562556
Bromelia balansae Mez	Bromelia balansae	early	G. max	0.738136	0.0100965	2x	360.948	4.93719	37.6726	0.369068	R.F. Monteiro	MonteiroAdd1512		Brazil, Goiás, Anápolis, rd from Anápolis to Leopoldo Bulhões	R.F. Monteiro, 386, 19.11.11	RBvb 1512
Bromelia balansae Mez	Bromelia cf. balansae	early	G. max	0.80008	0.0168418	2x	391.239	8.23565	38.8381	0.40004	R.F. Monteiro	MonteiroAdd1517-391		Brazil, Goiás, Hidrolândia, rd to Bella Vista de Goiás	R.F. Monteiro, 391, 20.11.11	RBvb 1517
Bromelia balansae Mez	Bromelia balansae	early	G. max	1.47674	0.0213508	4x	722.128	10.4405	37.7128	0.369186	BG Utrecht	2006GR00333	VE-0-U-2006GR00333	Venezuela		U/L
Bromelia balansae Mez	Bromelia balansae	early	G. max	1.55449	0.0189885	4x	760.146	9.28537	37.9436	0.388622	R.F. Monteiro	Monteiro1713		Brazil, Mato Grosso do Sul, Rio Verde, rd to Serra da Alegria	R.F. Monteiro, 575, 02.11.12	RB 559169
Bromelia balansae Mez	Bromelia balansae f. balansae	early	G. max	1.65252	0.0269074	4x	808.083	13.1577	38.7226	0.41313	BG Heidelberg	HEID103162
Bromelia binotii E.Morren ex Mez	Bromelia binotii	early	G. max	0.884319	0.0171095	2x	432.432	8.36655	39.6651	0.442159	R.F. Monteiro	Monteiro435		Brazil, Espírito Santo Itaúna, Conceição da Barra	R.F. Monteiro, 265, 20.11.07	RB 459666
Bromelia braunii Leme & Esteves	Bromelia braunii	early	G. max	0.72064	0.0153146	2x	352.393	7.48882	37.6008	0.36032	R.F. Monteiro	Monteiro1888		Brazil, Tocantins, Conceição do Norte	E. Esteves, 370	RBvb
Bromelia cf. lagopus Mez	Bromelia lagopus	early	G. max	0.824687	0.00780634	2x	403.272	3.8173	39.2298	0.412343	R.F. Monteiro	Monteiro1880		Brazil, Bahia, Vitória da Conquista, 6.5 km from the city, BR 116, rd to the left at 2400 m	E.M.C.Leme, 6026, 27.09.03	RBvb 1880
Bromelia cf. lindmanii Mez	Bromelia cf. lindmanii	early	G. max	0.875307	0.0127077	2x	428.025	6.21406	39.6607	0.437653	R.F. Monteiro	MonteiroAdd1645		Brazil, Minas Gerais, Brumadinho, Inhotim	Inhotim, 5110	RBvb
Bromelia cf. regnellii Mez	Bromelia cf. regnellii	early	G. max	0.89329	0.0158174	2x	436.819	7.73471	40.0561	0.446645	R.F. Monteiro	MonteiroAdd621-15135		Brazil, Minas Gerais, Marliéria , Parque Estadual do Rio Doce, trilha para lagoa do Anibal	G. Martinelli, 15135, 23.11.98	RB 342109
Bromelia cf. rondoniana L.B.Sm.	Bromelia cf rondoniana	early	G. max	0.774872	0.0014335	2x	378.913	0.700979	38.5539	0.387436	R.F. Monteiro	Monteiro1640		Brazil, Rondônia, Mirim, near the end of the line, in the property of Mr. João, Forest	D.P. Saraiva, 356, 25.05.12	RBvb
Bromelia cf. scarlatina (Linden) E.Morren	Bromelia sp.	early	G. max	0.929014	0.0142498	2x	454.288	6.96815	39.8641	0.464507	R.F. Monteiro	Selby1990-0900C		Ecuador, Napo, Puerto Mishualli	J. Kent, 00.00.80	SEL67927
Bromelia estevesii Leme	Bromelia estevesii	early	G. max	0.720908	0.0060016	2x	352.524	2.93478	37.9857	0.360454	R.F. Monteiro	Monteiro1890-361		Brazil, Piauí, Santa Filomena Cerrado	E.Pereira, 361, 00.07.92	RB 324435
Bromelia exigua Mez	Bromelia minima	early	G. max	0.69981	0.0114961	2x	342.207	5.62158	37.7665	0.349905	R.F. Monteiro	Monteiro1515-424		Brazil, Goiás, Teresina de Goiás, 5.7 km on the rd towards Cavalcanti	R.F. Monteiro, 424, 26.11.11	RB 546517
Bromelia exigua Mez	Bromelia charlesii	early	G. max	0.723693	0.0133213	2x	353.886	6.51412	38.2155	0.361846	R.F. Monteiro	Monteiro1738-623		Brazil, Bahia, Barreiras	R.F. Monteiro, 623, 14.11.12	RB 593317
Bromelia flemingii I.Ramírez & Carnevali	Bromelia flemingii	early	G. max	0.907927	0.016746	2x	443.976	8.18881	39.3529	0.453963	R.F. Monteiro	Monteiro244		Venezuela	C. Flemming, s.n.	RB 584508
Bromelia goeldiana L.B.Sm.	Bromelia goeldiana	early	G. max	0.763417	0.00968976	2x	373.311	4.73829	38.5448	0.381709	R.F. Monteiro	Monteiro1834		Brazil, Pará, Oriximiná, Caipuru rd 70, Forest near to Campina	R.F. Monteiro, 680, 23.01.13	RB 576429
Bromelia gracilisepala R.F.Monteiro & Forzza	Bromelia rondoniana?	early	G. max	0.757381	0.0130646	2x	370.359	6.3886	38.3128	0.37869	R.F. Monteiro	Monteiro1638		Brazil, Rondônia, Nova Mamoré, BR 421 or D-line access rd to Guajará State Park	D.P. Saraiva, 361, 27.05.12	RB 580188
Bromelia grandiflora Mez	Bromelia grandiflora	early	G. max	0.709923	0.00968071	2x	347.152	4.73387	37.8267	0.354961	R.F. Monteiro	Monteiro1819-705		Brazil, Pará, Vigia, rd near to Vigia town,	R.F. Monteiro, 705, 28.01.13	RB 576444
Bromelia gurkeniana var. funchiana E.Pereira & Leme	Bromelia gurkeniana	early	G. max	0.750195	0.0141185	2x	366.845	6.90396	37.9746	0.375097	R.F. Monteiro	Monteiro1889-4321		Brazil, Bahia, Lençóis, Chapada Diamantina, Caatinga	E.M.C.Leme, 4321, 24.07.98	RBvb 1889
Bromelia humilis Jacq.	Bromelia humilis	early	G. max	0.823448	0.0106907	2x	402.666	5.22774	39.3379	0.411724	R.F. Monteiro	Nahum_s.n.		Venezuela	P. Nahum, s.n.	RBvb
Bromelia interior L.B.Sm.	Bromelia interior	early	G. max	0.801184	0.011312	2x	391.779	5.53155	38.3791	0.400592	R.F. Monteiro	Monteiro612-124		Brazil, Goiás, Mossâmedes, rd to Serra Dourada	R.F. Monteiro, 124, 20.07.07	RB 451544
Bromelia irwinii L.B.Sm.	Bromelia irwinii	early	G. max	1.68854	0.0208479	4x	825.695	10.1946	39.1839	0.422134	R.F. Monteiro	Monteiro1490-423		Brazil, Goiás, Alto Paraíso de Goiás	R.F. Monteiro, 423, 25.11.11	RB 546516
Bromelia karatas L.	Bromelia karatas	early	G. max	0.734706	0.00762378	2x	359.271	3.72803	37.9196	0.367353	BG Heidelberg	HEID104015		Mexico, Yucatan Tixkokob (ca. 20 km östlich von Merida), am Ortsrand nahe der alten Sisal-Schmalspurbahn	T. Stolten, s.n., 05.03.96
Bromelia karatas L.	Bromelia plumieri	early	G. max	0.758545	0.0141441	2x	370.929	6.91646	38.3436	0.379273	BG Wien	Wien21010		Mexico	U. Scharf, 21010, 02.01.13
Bromelia laciniosa Mart. ex Schult. & Schult.f.	Bromelia laciniosa	early	G. max	0.846132	0.010542	2x	413.759	5.15506	38.9938	0.423066	R.F. Monteiro	MonteiroAdd1562-563		Brazil, Bahia, Poções, rd in front of the Church of Santo Antônio, ca 1km, rd on the left, transition forest	R.F. Monteiro, 563, 21.01.12	RB 536529
Bromelia laciniosa Mart. ex Schult. & Schult.f.	Bromelia laciniosa	early	P. sativum	2.45092	0.0400508	6x	1198.5	19.5848	38.9753	0.408487	R.F. Monteiro	MonteiroAdd1734		Brazil, Bahia, Caturama, rd BA 156 b/t Macaubas and Livramento	R.F. Monteiro, 640, 16.09.12	RB 562561
Bromelia laciniosa Mart. ex Schult. & Schult.f.	Bromelia laciniosa	early	P. sativum	2.47361	0.0113472	6x	1209.59	5.54879	38.7938	0.412268	BG Heidelberg	HEID130062
Bromelia laciniosa Mart. ex Schult. & Schult.f.	Bromelia cf. laciniosa	early	P. sativum	2.54033	0.0198189	6x	1242.22	9.69143	39.0755	0.423389	R.F. Monteiro	MonteiroAdd623-15092		Brazil, Paraíba, Areia, Mata do Junco	G. Martinelli, 15092, 23.08.98	RB 329945
Bromelia lindevaldae Leme & Esteves	Bromelia lindevaldae	early	G. max	0.754299	0.00963887	2x	368.852	4.71341	38.5239	0.37715	R.F. Monteiro	Monteiro1742		Brazil, Bahia, Cristópolis, rd Ibotirama-Barreiras (BR241), near Água Doce	R.F. Monteiro, 620, 13.11.12	RB 562546
Bromelia lindmanii Mez	Bromelia cf. lindmanii	early	G. max	0.836634	0.00610968	2x	409.114	2.98763	39.0379	0.418317	R.F. Monteiro	MonteiroAdd1883		Brazil, Minas Gerais, Andrequicé, rd to Andrequicé, Serra de Andrequicé	E.M.C. Leme, 2895, 30.01.95	RBvb
Bromelia magnifica Esteves & Gouda	Bromelia villosa	early	G. max	0.749034	0.0151324	2x	366.278	7.39972	37.7251	0.374517	R.F. Monteiro	Monteiro1489-419		Brazil, Goiás, Corumbá de Goiás, Sítio Baião da Boa Vista	R.F. Monteiro, 419, 23.11.11	RB 546513
Bromelia magnifica Esteves & Gouda	Bromelia karatas	early	G. max	0.788697	0.0143381	2x	385.673	7.01135	38.9063	0.394349	R.F. Monteiro	Monteiro624-15121		Brazil, Pernambuco, São Lourenço da Mata, Reserva Ecológica de Tapacurá, Mata do Outeiro	G. Martinelli, 15121, 01.09.98	RB
Bromelia morreniana (Regel) Mez	Bromelia morreniana	early	G. max	0.733947	0.0142264	2x	358.9	6.95672	38.1223	0.366973	R.F. Monteiro	Monteiro1810		Brazil, Pará, Oriximiná, rd towards Jaramacajú	R.F. Monteiro, 665, 00.01.13	RB 613322
Bromelia nidus-puellae (André) André ex Mez	Bromelia nidus-puellae	early	G. max	1.53345	0.0118568	4x	749.856	5.79798	37.8767	0.383362	Palmengarten	FRP99-17930-0
Bromelia oliveirae L.B.Sm.	Bromelia cf. oliveirae	early	G. max	0.823985	0.0158203	2x	402.929	7.73615	39.213	0.411993	R.F. Monteiro	Monteiro1820		Brazil, Maranhão Boa Vista do Gurupi, left side of rd BR 316 towards the Gurupi River	R.F. Monteiro, 702, 27.01.13	RBvb
Bromelia pinguin L.	Bromelia pinguin	early	G. max	0.926663	0.00710043	2x	453.138	3.47211	39.0766	0.463331	BG Heidelberg	HEID132667		Nicaragua, Masya Volcano	J. Haager & R. Ottová, 23.02.98
Bromelia pinguin L.	Bromelia pinguin	early	G. max	1.74483	0.0241243	4x	853.22	11.7968	39.1396	0.436207	Palmengarten	FRP93-12152-0
Bromelia regnellii Mez	Bromelia regnellii	early	G. max	0.812273	0.0095131	2x	397.201	4.65191	38.723	0.406136	R.F. Monteiro	Monteiro1462-345		Brazil, Minas Gerais, Caldas, rd towards the telephony tower, ascent towards stone	R.F. Monteiro, 345, 20.09.11	RB 517529
Bromelia reversacantha Mez	Bromelia reversacantha	early	G. max	0.801087	0.00408815	2x	391.732	1.99911	38.1702	0.400544	R.F. Monteiro	MonteiroAdd1509-422		Brazil, Goiás, Niquelândia, 2km from the River Bagagem, rd side	R.F. Monteiro, 422, 25.11.11	RB 546515
Bromelia reversacantha Mez	Bromelia michaellii	early	G. max	0.812874	0.014974	2x	397.496	7.3223	38.6691	0.406437	R.F. Monteiro	Monteiro1885		Brazil, Mato Grosso, Barra do Garça	E. Esteves, 425, 00.07.99	RBvb
Bromelia reversacantha Mez	Bromelia reversacantha	early	G. max	1.62244	0.00523315	4x	793.372	2.55901	38.6628	0.40561	R.F. Monteiro	MonteiroAdd1521		Brazil, Goiás, Jandaia, rd going up to the tower	R.F. Monteiro, 392, 20.11.11	RB 546489
Bromelia scarlatina (Linden) E.Morren	Bromelia scarlatina	early	G. max	0.80294	0.0091676	2x	392.638	4.48296	39.1194	0.40147	R.F. Monteiro	Selby1986-0725		Peru, Loreto, near Iquitos	R. Forkel	SEL
Bromelia serra Griseb.	Bromelia serra	early	G. max	0.808457	0.0219072	2x	395.335	10.7126	39.2391	0.404228	BG Berlin	Berlin159-92-86-10	AR-0-B-1599286	Argentina, Salta, General Martin M. de Güemes, 6 km S General Güemes, Buschwald mit Pereskia sacharosa und Stetsonia coryne, "Chaco"	B.E. Leuenberger, 3556, 11.04.86	Gartenherbarbeleg 32456 (B)
Bromelia serra Griseb.	Bromelia lindmanii	early	G. max	1.53803	0.0328548	4x	752.096	16.066	37.9727	0.384507	R.F. Monteiro	Monteiro1757		Paraguay, Filadelfia, Filadelfia, Colonia Fernheim, rd from Filadelfia to Tte. Montanía	R.F. Monteiro, 659, 07.12.12	RB 560494
Bromelia sylvicola S.Moore	Bromelia sylvicola	early	G. max	1.55345	0.0137792	4x	759.638	6.73801	38.0684	0.388363	R.F. Monteiro	Monteiro1714		Brazil, Mato Grosso do Sul, Fazenda Girassol	R.F. Monteiro, 592, 03.11.12	RB 559170
Bromelia tubulosa L.B.Sm.	Bromelia tubulosa	early	G. max	0.731606	0.00809433	2x	357.755	3.95813	37.9082	0.365803	R.F. Monteiro	Monteiro1815		Brazil, Pará, Oriximiná, Caipuru rd	R.F. Monteiro, 682, 23.01.12	RBvb
Bromelia tubulosa L.B.Sm.	Bromelia tubulosa	early	G. max	0.751357	0.0102609	2x	367.414	5.01759	38.308	0.375679	R.F. Monteiro	Monteiro1814-682		Brazil, Pará, Oriximiná, Caipuru rd	R.F. Monteiro, 682, 23.01.13	RBvb
Bromelia unaensis Leme & Scharf	Bromelia unaensis	early	G. max	0.87783	0.0111249	2x	429.259	5.44006	39.7824	0.438915	R.F. Monteiro	Monteiro1563-507		Brazil, Bahia, Uma, rd towards Olivença, 2 km from Una, vicinal rd indirection to the church of Santo Antônio	R.F. Monteiro, 507, 13.01.12	RB 536473
Canistropsis billbergioides (Schult. & Schult.f.) Leme	Canistropsis billbergioides	core	G. max	1.10759	0.00979527	2x	541.61	4.78989	39.4583	0.553793	Palmengarten	FRP03-21686-0	XX-0-FRP-21686
Canistropsis microps (E.Morren ex Mez) Leme	Canistropsis microps	core	G. max	1.11472	0.0102818	2x	545.097	5.0278	39.584	0.557359	Palmengarten	FRP99-18632-0	XX-0-FRP-18632
Canistrum aurantiacum E.Morren	Canistrum aurantiacum	core	G. max	1.13902	0.0042321	2x	556.979	2.0695	38.9519	0.569508	Palmengarten	FRP98-16990-0	XX-0-FRP-16990			Schulte 030703-10 (FR), Schulte 130105-6 (FR)
Canistrum aurantiacum E.Morren	Canistrum aurantiacum	core	G. max	1.15625	0.0201387	2x	565.408	9.84781	39.3962	0.578127	E.M.C. Leme	Leme5028		Brazil, Pernambuco, Jaqueira, Serra do Quengo, Usina frei Caneca (Colonia)	E.M.C. Leme et al., 5028, 17.11.00	RB 670684
Canistrum camacaense Martinelli & Leme	Canistrum camacaense	core	G. max	1.26148	0.0131036	2x	616.863	6.40767	39.3652	0.63074	E.M.C. Leme	Leme3018		Brazil, Bahia Estrada Una-São José, ca. 25km	E.M.C. Leme et al., 3018, 05.04.95	RB 774464
Canistrum fosterianum L.B.Sm.	Canistrum fosterianum	core	G. max	1.05111	0.0169196	2x	513.992	8.27366	39.2728	0.525554	Palmengarten	FRP86-16991-5				Zizka 1004 (FRP)
Canistrum fosterianum L.B.Sm.	Canistrum fosterianum	core	G. max	1.07331	0.00313541	2x	524.849	1.53322	39.3633	0.536656	Palmengarten	FRP86-16991-3				Zizka 927 (FRP), Horres & Schulte 260401-3 (FR)
Cryptanthus bahianus L.B.Sm.	Cryptanthus bahianus	early	G. max	1.32943	0.0116288		650.091	5.68649	39.9469		Palmengarten	FRP96-15167-0	XX-0-FRP-15167	Brazil
Cryptanthus bromelioides Otto & A.Dietr.	Cryptanthus bromelioides	early	G. max	1.25201	0.00952114		612.232	4.65584	39.2621		BG Heidelberg	HEID103284	XX-1-HEID-103284
Cryptanthus colnagoi Rauh & Leme	Cryptanthus colnagoi	early	G. max	1.47	0.0242876		718.832	11.8767	39.368		E.M.C. Leme	Leme1021		Brazil, Bahia, Potiraguá	E. Colnago, s.n.
Cryptanthus colnagoi Rauh & Leme	Cryptanthus colnagoi	early	G. max	1.47568	0.00994192		721.609	4.8616	39.8517		Palmengarten	FRP10-24786-5	XX-0-LYJB-000422
Cryptanthus diamantinensis Leme	Cryptanthus diamantinensis	early	G. max	1.30992	0.0107157		640.551	5.23997	39.528		E.M.C. Leme	Leme3813		Brazil, Bahia, Chapada Diamantina, Caeté-Açu, Riparian Forest in Campos Rupestres	R. Oliveira, s.n., 00.03.97	RB 670788, WU 0011920
Cryptanthus praetextus E.Morren ex Baker	Cryptanthus praetextus	early	G. max	1.35	0.014		660.15	6.846	39.5598		Palmengarten	FRP15191
Cryptanthus warren-loosei Leme	Cryptanthus warren	early	G. max	1.3061	0.00907882		638.683	4.43954	39.2965		Palmengarten	FRP10-24794-3	XX-0-LYJB-000431
Deinacanthon urbanianum (Mez) Mez	Deinacanthon urbanianum	early	G. max	3.11512	0.0322771	6x?	1523.29	15.7835	37.441		BG Heidelberg	HEID105010
Deinacanthon urbanianum (Mez) Mez	Deinacanthon urbanianum	early	G. max	3.11686	0.0222528	6x?	1524.14	10.8816	37.2971		BG Utrecht	2008GR01143				U/L
Deinacanthon urbanianum (Mez) Mez	Deinacanthon urbanianum	early	G. max	3.99984	0.0472927	8x?	1955.92	23.1261	36.728		R.F. Monteiro	FSS200		Paraguay, Boquerón, Filadelfia, Colonia Fernheim, rd from Filadelfia to Tte. Montanía	F. Santos-Silva, 200, 07.12.12	RB 576420
Deinacanthon urbanianum (Mez) Mez	Deinacanthon urbanianum	early	G. max	4.11481	0.0101612	8x?	2012.14	4.96883	37.1058		Palmengarten	FRP98-17786-2				Horres 018 (FRP)
Edmundoa ambigua (Wand. & Leme) Leme	Edmundoa ambigua	core	G. max	0.993032	0.0162222	2x	485.593	7.93267	39.1493	0.496516	E.M.C. Leme	Leme2935A		Brazil, Rio de Janeiro, Parati, Sertãozinho, km 158 rd BR 101, Rio-Santos	E.M.C. Leme, 2935-A	WU 0010418, WU 0010419
Edmundoa lindenii (Regel) Leme	Canistrum lindenii	core	G. max	1.32391	0.0149718	2x	647.394	7.32121	40.4598	0.661957	Palmengarten	FRP98-16988-2	BR-0-FRP-16988	Brazil, Santa Catarina, Florianopolis, from Ilha de Santa Catarina	W. Motschenbach, s.n., 00.11.75
Edmundoa lindenii var. rosea (E. Morren) Leme	Edmundoa lindenii var. rosea	core	G. max	1.34059	0.0158353	2x	655.551	7.74344	40.7214	0.670297	BG Heidelberg	HEID105009	XX-1-HEID-105009			HEID602960, Schulte 010601-4 (FR)
Edmundoa perplexa (L.B.Sm.) Leme	Edmundoa perplexa	core	G. max	1.02181	0.017479	2x	499.665	8.54723	39.5977	0.510905	E.M.C. Leme	Leme2956		Brazil, São Paulo, rd Caraguatatuba-Taubaté, Alto da Serra	J. C. da Silva, s.n., 00.03.95	RB 432199
Eduandrea selloana (Baker) Leme, W.Till, G.K.Brown, J.R.Grant & Govaerts	Eduandrea selloana	core	G. max	1.31009	0.0106032	2x	640.632	5.18495	39.9253	0.655043	E.M.C. Leme	Leme5261		Brazil, Minas Gerais, Santa Bárbara Parque Natural do Caraça, Bocaina	E.M.C. Leme, 5261	HB
Eduandrea selloana (Baker) Leme, W.Till, G.K.Brown, J.R.Grant & Govaerts	Eduandrea selloana	core	G. max	1.35407	0.01399	2x	662.14	6.84111	39.9583	0.677035	E.M.C. Leme	Leme5259		Brazil, Minas Gerais, Santa Bárbara Parque Natural do Caraça, Bocaina	E.M.C. Leme, 5259	RB 747385
Fascicularia bicolor (Ruiz & Pavon) Mez subsp. bicolor	Fascicularia bicolor ssp. bicolor	early	G. max	1.03185	0.0104092	2x	504.576	5.09011	39.0161	0.515926	BG Heidelberg	HEID103522		Chile, Valdivia, Mehuín	W. Rauh, R40922, 07.09.76	HEID601939, HEID602557
Fascicularia bicolor (Ruiz & Pavon) Mez subsp. bicolor	Fascicularia bicolor ssp. bicolor	early	G. max	1.03484	0.0102598	2x	506.037	5.01704	38.9374	0.51742	BG Heidelberg	HEID130079		Chile, Región de Atacama (Región III), bei Copiapó	W. Rauh, R66305, 00.11.84	HEID603003
Fascicularia bicolor (Ruiz & Pavon) Mez subsp. bicolor	Fascicularia bicolor ssp. bicolor	early	G. max	1.05484	0.0109763	2x	515.816	5.3674	38.9141	0.527419	Palmengarten	FRP98-16846-3				Zizka 1790 (FR)
Fascicularia bicolor (Ruiz & Pavon) Mez subsp. bicolor	Fascicularia bicolor ssp. bicolor	early	G. max	1.1038	0.0201579	2x	539.759	9.85722	39.032	0.551901	BG Utrecht	1972GR00050				U/L
Fascicularia bicolor subsp. canaliculata E.C.Nelson & G.Zizka	Fascicularia bicolor ssp. canaliculata	early	G. max	1.04015	0.0130101	2x	508.631	6.36193	38.3765	0.520073	BG Utrecht	1973GR00735				U/L
Fernseea bocainensis E.Pereira & Moutinho	Fernseea bocainensis	early	G. max	0.992341	0.00637454	2x	485.255	3.11715	40.0586	0.496171	R.F. Monteiro	Selby1980-0671B		Brazil, Rio de Janeiro, NE of Angra dos Reis	G. Waggoner	SEL79286
Fernseea itatiaiae (Wawra) Baker	Fernseea itatiaiae	early	G. max	1.32764	0.0231316	2x	649.218	11.3113	41.0426	0.663822	BG Heidelberg	HEID102174	BR-1-HEID-102174	Brazil, Minas Gerais, am Monte Itaitaia	W. Barthlott, 90-6, 00.03.90	HEID206327, Horres 067 (FR), Horres & Schulte 010601-13 (FR), Schulte 171103-13 (FR)
Greigia aff. mulfordii L.B.Sm. var. macrantha L.B.Sm.	Greigia sp.	early	G. max	1.37247	0.0235127	2x	671.139	11.4977	39.9655	0.686236	Palmengarten	FRP99-19040-0		Colombia, Cundina marca Bogotá, Monserrate	J. Grant, s.n., 30.04.99	Grant 19040 (FR)
Greigia sp.	Greigia sp.	early	G. max	1.32794	0.0218605	2x	649.362	10.6898	40.3176	0.663969	BG Heidelberg	HEID103648, HEID108845		El Salvador, Gipfelregion Montecristo	J. Marx & T. Stolten, MS-SV-2010-065, 09.03.10
Greigia sphacelata (Ruiz & Pav.) Regel	Greigia sphacelata	early	G. max	1.55848	0.0177039	2x	762.097	8.6572	40.8818	0.77924	Palmengarten	FRP98-16855-1	CL-0-FRP-16855	Chile, Conception, bei Hualqui
Hohenbergia stellata Schult. & Schult.f.	Hohenbergia stellata	core	G. max	1.21046	0.0189961	2x	591.917	9.2891	39.6657	0.605232	Palmengarten	FRP18252
Hohenbergiopsis guatemalensis (L.B.Sm.) L.B.Sm. & Read	Hohenbergiopsis guatemalensis	core	G. max	1.30446	0.0239377	2x	637.882	11.7055	41.0569	0.652231	BG Heidelberg	HEID103058	GT-1-HEID-103058	Guatemala, Alta Verapaz, Purulha	W. Rauh, R38822, 00.10.75	HEID201352
Hohenbergiopsis guatemalensis (L.B.Sm.) L.B.Sm. & Read	Hohenbergiopsis guatemalensis	core	G. max	1.3118	0.0115833	2x	641.471	5.66424	41.0261	0.655901	Palmengarten	FRP95-14193-5
Hoplocryptanthus glaziovii (Mez) Leme, S. Heller & Zizka	Cryptanthus glaziovii	early	G. max	1.26524	0.0163337		618.703	7.98717	39.4237		BG Berlin	Berlin286-12-84-80	XX-0-B-2861284			Gartenherbarbeleg 33378 (B)
Karawata multiflora (L.B. Sm.) J.R. Maciel & G. Sousa	Aechmea multiflora	core	G. max	0.931925	0.0200452	2x	455.711	9.80208	39.1278	0.465962	Rio de Janeiro Botanical Garden	Silva829		Brazil, Bahia Itacaré, Plantação de cacau da Fazenda São Luiz praia de Itacarezinho, trilha da praia da Tiririca para prainha	B.R. Silva, 829, 11.09.01	RBvb 1134
Karawata prasinata (G. Sousa and Wanderley) J.R. Maciel & G. Sousa	Aechmea prasinata	core	G. max	0.874196	0.0193611	2x	427.482	9.46759	38.5388	0.437098	Rio de Janeiro Botanical Garden	Martinelli15623		Brazil, Espírito Santo, Cariacica, Reserva Florestal de Duas Bocas, mata do Pau Amarelo. Reserva Biológica Duas Bocas	G. Martinelli, 15623, 08.08.99	RB 341700
Karawata saxicola (L.B. Sm.) J.R. Maciel & G. Sousa	Aechmea saxicola	core	G. max	0.871186	0.0171463	2x	426.01	8.38456	38.6611	0.435593	Rio de Janeiro Botanical Garden	Martinelli15648		Brazil, Espírito Santo, Domingos Martins, propriedade do Sr. Roberto A. Kautsky	G. Martinelli, 15648, 11.08.99	RBvb 862
Lymania alvimii (L.B.Sm. & Read) Read	Lymania alvimii	core	G. max	1.31606	0.0178626	2x	643.554	8.73483	40.2345	0.658031	Palmengarten	HEID103784		Brazil, Bahia	W. Rauh, R72874	FR-0032047, FR-0083364, FR-0083365
Lymania corallina (Brongn. ex Beer) Read	Lymania corallina	core	G. max	1.0382	0.00959364	2x	507.681	4.69129	39.3012	0.519102	BG Heidelberg	HEID103674
Neoglaziovia variegata (Arruda) Mez	Neoglaziovia variegata	core	P. sativum	2.57017	0.042197	4x	1256.81	20.6343	39.7505	0.642543	R.F. Monteiro	Add987-897		Brazil, Bahia, Rio de Contas, rd from Abaíra to Rio de Contas	R. Moura, 897, 23.11.08	RB 557402
Neoglaziovia variegata (Arruda) Mez	Neoglaziovia variegata	core	P. sativum	2.60729	0.018863	4x	1274.96	9.22402	39.9181	0.651821	BG Berlin	275-02-88-30	BR-0-BONN-7354	Brazil, Minas Gerais	W. Rauh, s.n.	Gartenherbarbeleg 35467 (B)
Neoregelia binotii (Antoine) L.B.Sm.	Neoregelia binotii	core	G. max	1.02882	0.0144633	2x	503.092	7.07258	39.0125	0.514409	Palmengarten	FRP98-16967-3	XX-0-FRP-16967			FR-0035485, FR-0035486, Zizka 1418 (FRP)
Neoregelia laevis (Mez) L.B.Sm.	Neoregelia laevis	core	G. max	1.10857	0.00781363	2x	542.093	3.82087	39.1428	0.554287	Palmengarten	FRP98-16962-3		Brazil, Santa Catarina		FR-0035491
Neoregelia pineliana (Lem.) L.B.Sm.	Neoregelia pineliana	core	G. max	1.0731	0.00552107	2x	524.747	2.6998	38.9905	0.536552	E.M.C. Leme	Leme3108		Brazil, Espírito Santo, Domingos Martins, Alto de santa Maria	E.M.C. Leme et al., 3108, 29.04.95	HB
Nidularium amazonicum (Baker) Linden & E.Morren ex Lindman	Wittrockia amazonica	core	G. max	1.2098	0.010603	2x	591.59	5.18486	39.7974	0.604898	Palmengarten	FRP99-18213-0
Nidularium procerum Lindm.	Nidularium procerum	core	G. max	1.14791	0.00893726	2x	561.326	4.37032	39.2044	0.573953	Palmengarten	FRP99-18619-0	XX-0-FRP-18619			FR-0032049, FR-0035498/99
Ochagavia carnea (Beer) L.B.Sm. & Looser	Ochagavia carnea	early	G. max	1.32238	0.00922965	2x	646.646	4.5133	40.2495	0.661192	BG Utrecht	2008GR01454	XX-1-HEID-130042	Chile, Garten Onkel Tio	W. Rauh, R66301, 00.11.84	U/L
Ochagavia carnea (Beer) L.B.Sm. & Looser	Ochagavia carnea	early	G. max	1.33607	0.013287	2x	653.341	6.49735	40.2177	0.668037	Palmengarten	FRP99-18378-1	CL-0-FRP-18378	Chile, Region VI (Libertador O'Higgins), Cardenal Caro, Pichilemu, Punta de Lobos, 6 km S of Pichilemu	U. Eggli, B.E. Leuenberger & S. Arroyo-Leuenberger, 3117, 06.11.97
Ochagavia elegans Phil.	Ochagavia elegans	early	G. max	1.1154	0.0157191	2x	545.429	7.68662	39.0864	0.557698	Palmengarten	FRP98-16852-3a	XX-0-FRP-16852	Chile, Juan Fernandez Island,		Horres 23a (FR)
Orthophytum compactum L.B.Sm.	Orthophytum compactum	early	G. max	1.61357	0.0193188	6x	789.034	9.4469	39.013	0.268928	BG Berlin	Berlin048-27-12-30	BR-0-B-0482712	Brazil, Bahia, Lagedao, ca. 2 km from the city	E.M.C. Leme, 5580, 27.09.02	Gartenherbarbeleg 49643 (B)
Orthophytum diamantinense Leme	Orthophytum diamantinensis	early	G. max	0.689534	0.0101273	2x	337.182	4.95224	38.3348	0.344767	E.M.C. Leme	Leme8369		Brazil, Minas Gerais, Diamantina, rd BR 367 toward Mendanha, Corrego do Carrapato	E.M.C. Leme, 8369, 01.07.10	RB 747786
Orthophytum disjunctum var. striatum Rauh	Orthophytum disjunctum var. striatum	early	G. max	0.623691	0.00751184	2x	304.985	3.67329	37.8293	0.311846	BG Heidelberg	HEID103563	BR-1-HEID-103563	Brazil, Minas Gerais, bei Diamantina, Tal von Seabra (bei Chapada Diamantina), auf Sandsteinfelsen	L. Horst, s.n., 00.08.82	HEID602312
Orthophytum disjunctum var. viridiflorum Rauh	Orthophytum disjunctum var. viridiflorum	early	G. max	0.591444	0.0158392	2x	289.216	7.74537	37.3488	0.295722	BG Heidelberg	HEID130052		Brazil, Minas Gerais, bei Pedra Azul	W. Rauh, R67340, 23.04.86
Orthophytum disjunctum var. viridiflorum Rauh	Orthophytum disjunctum var. viridiflorum	early	G. max	0.620415	0.00593925	2x	303.383	2.9043	38.7232	0.310207	BG Heidelberg	HEID103856	BR-1-HEID-103856	Brazil, Minas Gerias		HEID602315-HEID602325
Orthophytum gurkenii Hutchison	Orthophytum gurkenii	early	G. max	0.631842	0.0128143	2x	308.971	6.26617	37.6423	0.315921	BG Heidelberg	HEID103743		Brazil, Minas Gerais, Teófilo Otoni, near the town
Orthophytum horridum Leme	Orthophytum horridum	early	G. max	0.598727	0.0105993	2x	292.778	5.18307	37.9628	0.299364	BG Heidelberg	HEID130055		Brazil, Minas Gerais, bei Pedra Azul	W. Rauh, R56567, 11.10.81
Orthophytum horridum Leme	Orthophytum horridum	early	G. max	0.603249	0.00542583	2x	294.989	2.65323	37.9335	0.301624	BG Heidelberg	HEID108214		Brazil, Minas Gerais, BR116, kurz vor Abzweig nach Pedra Azul, rechts flacher Berg, davor bei Fazenda	W. Schindhelm, s.n., 22.11.04
Orthophytum lemei E. Pereira & I.A. Penna	Orthophytum lemei	early	G. max	0.610816	0.0109325	2x	298.689	5.34601	38.0059	0.305408	BG Heidelberg	HEID108862			J. Saul
Orthophytum lucidum Leme & H.Luther	Orthophytum lucidum	early	G. max	0.593614	0.00769762	2x	290.277	3.76413	37.6971	0.296807	BG Heidelberg	HEID100440		Brazil, Minas Gerais, bei Itaobim, östlich von Montes Claros
Orthophytum maracasense L.B.Sm.	Orthophytum maracasense L.B.Sm.	early	G. max	1.61495	0.0237986	6x	789.713	11.6375	38.6921	0.269159	BG Berlin	Berlin226-12-85-80	XX-0-B-2261285			Gartenherbarbeleg 21975 (B)
Orthophytum vagans M.B.Foster	Orthophytum vagans	early	G. max	0.707187	0.00642391	2x	345.815	3.14129	37.8251	0.353594	BG Wien	WienB97B179-1		Brazil		WU 0015469
Orthophytum vagans M.B.Foster	Orthophytum vagans	early	G. max	0.763026		2x	373.12	0	38.2446	0.381513	E.M.C. Leme	Leme505		Brazil	L. K. C. Araújo, s.n., 00.00.83	RB
Portea kermesina Brongn. ex C.Koch	Portea kermesina	core	G. max	1.30906	0.00898876	2x	640.133	4.39551	39.9102	0.654532	Palmengarten	FRP99-18001-0				FR-0083388
Portea petropolitana (Wawra) Mez	Portea petropolitana	core	G. max	1.31	0.011	2x	640.59	5.379	39.6548	0.655	Palmengarten	FRP99-18000-0				Zizka 1056 (FRP)
Portea petropolitana var. extensa L.B.Sm.	Portea petropolitana var. extensa	core	G. max	1.24577	0.00668816	2x	609.182	3.27051	39.7125	0.622886	BG Heidelberg	HEID103567	BR-1-HEID-103567	Brazil	Oeser, T27.1, 00.00.60
Pseudananas sagenarius (Arruda) Camargo	Pseudananas sagenarius	early	G. max	2.24302	0.0257798	4x	1096.84	12.6063		0.560754	BG Utrecht	1998GR01184		Paraguay, Amambay, Parque Cerro Cora	W. Till, WT6022, 06.02.91	U/L
Pseudananas sagenarius (Arruda) Camargo	Pseudananas sagenarius	early	G. max	1.08097	0.00789824	2x	528.593	3.86224	38.6678	0.540484	BG Heidelberg	HEID100686	XX-1-HEID-100686	Brazil
Puya alpestris (Poeppig) Gay	Puya alpestris	Puyoideae	G. max	1.03784	0.0152872	2x	507.506	7.47546	39.9012	0.518922	BG Heidelberg	HEID108215		Chile, IX Región Angol, Sierra da Nahuelbuta	J. Saul
Puya chilensis Molina	Puya chilensis	Puyoideae	G. max	1.05894	0.00895752	2x	517.822	4.38023	40.2904	0.52947	Palmengarten	FRP99-18502-3		Bolivia, bei Cochabamba
Puya densiflora Harms	Puya densiflora	Puyoideae	G. max	1.0034	0.00608385	2x	490.664	2.975	39.5814	0.501702	BG Heidelberg	HEID103568	PE-1-HEID-103568	Peru, Cuzco, Urubamba Tal, zwischen Urubamba und Pisac	W. Rauh, R26145, 22.08.71	HEID603548-HEID603551, HEID603713-HEID603718, HEID603823-HEID603829, HEID603852-HEID603855, Horres 076 (FR)
Puya ferruginea (Ruiz & Pav.) L.B.Sm.	Puya ferruginea	Puyoideae	G. max	1.30434	0.0114912	2x	637.82	5.61921	41.6099	0.652168	Palmengarten	FRP99-18504-1			W. Till, 1007, 05.11.86
Puya laxa L.B.Sm.	Puya laxa	Puyoideae	G. max	1.02145	0.0114891	2x	499.491	5.61818	39.7594	0.510727	BG Heidelberg	HEID130188	BO-1-HEID-130188	Bolivia, Cochabamba, Sapina	L. Hromadnik, HR5274, 01.08.79
Puya laxa L.B.Sm.	Puya laxa	Puyoideae	G. max	1.0249	0.00177936	2x	501.174	0.870108	39.7688	0.512448	Palmengarten	FRP99-18597-0				Zizka 866 (FRP)
Quesnelia arvensis (Vell.) Mez	Quesnelia arvensis	core	G. max	0.915265	0.0193347	2x	447.565	9.45468	38.9231	0.457632	BG Heidelberg	HEID104603	BR-1-HEID-104603	Brazil, Guaymas	W. Rauh, R35789, 00.10.73
Quesnelia arvensis (Vell.) Mez	Quesnelia arvensis	core	G. max	0.926099	0.00694253	2x	452.862	3.3949	38.1038	0.463049	Palmengarten	FRP99-17935-0
Quesnelia edmundoi L.B.Sm.	Quesnelia edmundoi	core	G. max	1.09514	0.00814264	2x	535.525	3.98175	38.9271	0.547571	Palmengarten	FRP92-10483-3	XX-0-FRP-10483	Brazil		Zizka 964 (FRP)
Quesnelia lateralis Wawra	Quesnelia lateralis	core	G. max	1.03126	0.0107761	2x	504.288	5.26949	39.666	0.515632	Palmengarten	FRP99-17940-0		Brazil		Zizka 1554 (FRP), Schulte 100501-2 (FR)
Quesnelia liboniana (De Jonghe) Mez	Quesnelia liboniana	core	G. max	0.939159	0.01111	2x	459.249	5.43278	38.2683	0.46958	Palmengarten	FRP99-17936-0	XX-0-FRP-17936			Schulte 300508-6 (FR)
Quesnelia liboniana (De Jonghe) Mez	Quesnelia liboniana	core	G. max	1.01347	0.00824049	2x	495.588	4.0296	38.8241	0.506736	Palmengarten	FRP99-17934-0	XX-0-FRP-17934			Zizka 1384 (FRP)
Quesnelia quesneliana (Brongn.) L.B.Sm.	Quesnelia quesneliana	core	G. max	0.964109	0.0163078	2x	471.449	7.97452	38.3319	0.482055	BG Wien	WienB88/95		Brazil, Rio de Janeiro, Cabo Frio SW of Armacao dos Búzios	W. Till, WT11126, 03.02.95
Rokautskyia odoratissima (Leme) Leme, S. Heller & Zizka	Cryptanthus odoratissimus	early	G. max	1.00621	0.00556533		492.036	2.72144	38.987		Palmengarten	FRP10-24791-5	XX-0-LYJB-000426
Ronnbergia drakeana (André) Aguirre-Santoro	Aechmea drakeana	core	G. max	1.37049	0.00881654	2x	670.168	4.31129	40.9656	0.685243	BG Heidelberg	HEID103875	EC-1-HEID-103875	Ecuador, Tungurahua, Baños	W. Rauh, R52927, 06.06.80
Ronnbergia petersii L.B.Sm.	Ronnbergia petersii	core	G. max	1.24299	0.0265695	2x	607.823	12.9925	39.256	0.621496	Palmengarten	FRP99-17997-3		Panama, Cerro de Sele	Fa. Prinsler, 18.10.79	Schulte 170203-5 (FR)
Ronnbergia petersii L.B.Sm.	Ronnbergia petersii	core	G. max	1.2641	0.00500562	2x	618.144	2.44775	39.3012	0.632049	BG Heidelberg	HEID103813	PA-1-HEID-103813	Panama, Panamá, am Cerro Jefe	W. Rauh, R65213, 00.03.84	HEID603947, HEID604265
Ronnbergia weberbaueri (Harms) Aguirre-Santoro	Aechmea weberbaueri	core	G. max	1.37286	0.017645	2x	671.328	8.6284	40.6955	0.68643	Palmengarten	FRP98-17981-2	EC-0-FRP-17981	Ecuador		Schulte130303-1 (FR)
Sincoraea ulei (Louzada & Wand.) Louzada & Wand.	Orthophytum ulei	early	G. max	0.953176	0.0177263	2x	466.103	8.66815	38.2752	0.476588	E.M.C. Leme	Leme6054		Brazil, Bahia, Rio de Contas, Pico das Almas, Campos Rupestres	R. Reis Jr., s.n., 28.09.03	HB
Ursulaea macvaughii (L.B.Sm.) Read & H.U.Baensch	Ursulaea macvaughii	core	G. max	1.12419	0.0122354	2x	549.729	5.98312	40.6302	0.562095	BG Heidelberg	HEID105622	XX-1-HEID-105622
Ursulaea macvaughii (L.B.Sm.) Read & H.U.Baensch	Ursulaea macvaughii	core	G. max	1.12804	0.0222144	2x	551.613	10.8628	40.6432	0.564022	Palmengarten	FRP8-28798-5	XX-0-U-1999GR00775
Ursulaea tuitensis (Magaña & E.J.Lott) Read & H.U.Baensch	Ursulaea tuitensis	core	G. max	1.1318	0.0218279	2x	553.451	10.6738	40.8138	0.565901	BG Heidelberg	HEID130069	MX-1-HEID-130069	Mexico, Jalisco, bei El Tuito, an der Straße	H.G. Noller, s.n., 00.00.81
Wittmackia lingulata (L.) Mez	Aechmea lingulata var. lingulata	core	G. max	0.882465	0.00865938	2x	431.526	4.23444	38.4119	0.441233	BG Heidelberg	HEID103024	BR-1-HEID-103024	Brazil, Bahia, Morro do Chapéu, Granithügel	W. Rauh, R70053, 11.03.89
Wittmackia penduliflora (A.Rich.) Aguirre-Santoro	Hohenbergia penduliflora	core	G. max	0.840679	0.0106584	2x	411.092	5.21194	38.8655	0.42034	Palmengarten	FRP0-19480-5
Wittmackia polycephala (Baker) Aguirre-Santoro	Hohenbergia polycephala	core	G. max	0.954388	0.0180516	2x	466.696	8.82723	39.3271	0.477194	BG Wien	WienB47/92		Jamaica, Middlesex County, St. Ann Parish 4 miles S of Show Meself Corner along the rd Claremont to Albion, 4 miles ESE of Albion	W. Till, WT9036, 22.08.92	WU 0005528-WU 0005530
Wittmackia urbaniana (Mez) Aguirre-Santoro	Hohenbergia proctorii	core	G. max	0.936701	0.0109081	2x	458.047	5.33405	38.808	0.46835	BG Wien	WienB34/93		Jamaica, Cornwall County, St. Elisabeth Parish about half mile SSW of Ipswich along the rd to Redgate	W. Till, WT9125, 02.09.92	WU 0009233-WU 0009235, WU0011618, WU0011619, WU0011631
Wittmackia urbaniana (Mez) Aguirre-Santoro	Hohenbergia urbaniana	core	G. max	0.95993	0.00617386	2x	469.406	3.01902	39.5003	0.479965	BG Wien	WienB36/92		Jamaica, Middlesex County, Clarendon Parish Balcarces 1 mile S of Ritchies along the rd to Cumberland	W. Till, WT9144, 09.09.92	WU 0011462, WU0011565-WU0011567, WU0011600-WU0011602
Wittrockia cyathiformis (Vell.) Leme	Wittrockia cyathiformis	core	G. max	1.18822	0.0167043	2x	581.038	8.16839	39.638	0.594108	E.M.C. Leme	Leme6411		Brazil, São Paulo, rd Piedade-Tapiraí, to Chachoeira do Chá, Tapiraí	E.M.C. Leme & R. Zorning, 6411, 07.08.04	HB
Wittrockia superba Lindm.	Wittrockia superba	core	G. max	1.11183	0.000986055	2x	543.684	0.482181	39.2262	0.555914	Palmengarten	FRP93-12641-0	XX-0-FRP-12641
Wittrockia superba Lindm.	Wittrockia superba	core	G. max	1.12141	0.0170517	2x	548.369	8.33829	39.8035	0.560704	Palmengarten	FRP95-28773-5
